# Supplementary material for: Deep Learning Assisted Diagnosis of Onychomycosis on Whole-Slide Images
Source: J Fungi (Basel). 2022 Aug 28;8(9):912. doi: 10.3390/jof8090912 (PMC9504700; doi:10.3390/jof8090912)
Supplement: Supplementary file 1 [file jof-08-00912-s001.zip]

Archive with 1 entries (1 files):
- jof-1845376-supplementary.pdf
